# Supplementary material for: SV40 Polyomavirus Activates the Ras-MAPK Signaling Pathway for Vacuolization, Cell Death, and Virus Release
Source: Viruses. 2020 Oct 5;12(10):1128. doi: 10.3390/v12101128 (PMC7650553; doi:10.3390/v12101128)
Supplement: Supplementary file 1 [file viruses-12-01128-s001.zip]

Archive with 3 entries (3 files):
- MovieS1.avi
- MovieS2.avi
- Supplemental Figures + legends.pdf
